# Supplementary material for: Development and characterization of phospho-ubiquitin antibodies to monitor PINK1-PRKN signaling in cells and tissue
Source: Autophagy. 2024 May 27;20(9):2076–91. doi: 10.1080/15548627.2024.2356490 (PMC11346534; doi:10.1080/15548627.2024.2356490)
Supplement: Supplemental Table_Watzlawik and Hou_final.xlsm [file KAUP_A_2356490_SM9997.xlsm]

## Sheet: Analysis II
{remove this column]	Table S1. ELISA screening of B cell supernatants
	Ranking	B Cell ID	ELISA detection for proteins or peptides							Generated recombinant antibody clones
suggested headers			p-S65-Ub protein	Ub protein (non-phospho)	p-S65-Ub peptide	p-S65-Ub BSA-conj peptide	Ub peptide (non-phospho)	p-S65-PRKN peptide	PRKN peptide (non-phospho)
5	1	19G71	2.269	0.054	1.846	1.789	0.05	0.05	0.049	-
6	2	10F41	2.262	0.051	1.976	2.157	0.046	0.047	0.048	2H1K2, 2H2K2
7	3	22A91	2.214	0.051	1.979	1.888	0.048	0.047	0.049	3H1K2
11	4	22C11	2.192	0.056	1.821	1.834	0.048	0.048	0.048	4H1K1, 4H1K3
14	5	40C71	2.114	0.047	1.794	1.495	0.05	0.05	0.051	5H2K3
15	6	4B31	2.107	0.046	1.472	1.425	0.048	0.048	0.053	6H3K2
16	7	44B51	2.104	0.053	1.909	1.99	0.161	0.049	0.056	7H1K2
19	8	11G61	2.085	0.051	1.931	1.773	0.05	0.052	0.049	8H1K3
23	9	14D101	2.049	0.053	1.62	1.719	0.049	0.049	0.049	9H3K1
25	10	2E11	2.045	0.049	1.577	1.551	0.052	0.047	0.06	10H3K1
28	11	22H51	2.016	0.05	1.92	2.134	0.051	0.047	0.055	11H2K3
29	12	44D81	2.003	0.048	2.005	2.108	0.132	0.051	0.052	-
30	13	5A61	1.988	0.049	1.591	1.621	0.047	0.048	0.05	13H3K1
31	14	24H101	1.986	0.051	1.51	1.357	0.052	0.05	0.051	14H2K3, 14H3K2
32	15	44D111	1.975	0.05	1.866	2.096	0.165	0.05	0.052	15H1K2
33	16	15F81	1.974	0.05	1.594	1.236	0.049	0.048	0.049	16H1K2, 16H3K1
34	17	5D61	1.963	0.049	1.661	1.522	0.051	0.048	0.055	17H1K3
35	18	41E101	1.948	0.047	1.811	1.516	0.048	0.048	0.049	18H2K3, 18H3K2
37	19	1F41	1.933	0.049	1.451	1.509	0.049	0.049	0.051	19H1K1, 19H3K2
40	20	4E101	1.92	0.049	1.507	1.502	0.049	0.047	0.054	20H1K2, 20H2K3
42	21	14C21	1.9	0.049	1.781	1.672	0.05	0.048	0.056	21H3K1
43	22	23C111	1.875	0.05	1.539	1.493	0.049	0.049	0.049	-
44	23	44E11	1.87	0.052	1.689	1.843	0.077	0.071	0.05	23H2K1
45	24	8B31	1.865	0.047	1.635	1.564	0.049	0.052	0.05	24H1K1
46	25	9F81	1.854	0.048	1.4	1.35	0.046	0.048	0.049	-
47	26	24A71	1.823	0.052	1.608	1.523	0.048	0.052	0.052	26H3K3, 26H3K3
48	27	1D11	1.818	0.048	1.556	1.553	0.047	0.048	0.05	27H2K1
49	28	7D61	1.817	0.051	1.311	1.427	0.052	0.049	0.058	28H2K2
50	29	3C111	1.803	0.051	1.584	1.676	0.048	0.049	0.05	29H1K3, 29H2K2
52	30	34E21	1.788	0.049	1.819	1.567	0.054	0.053	0.051	30H3K1
53	31	15E31	1.772	0.055	1.296	1.166	0.05	0.049	0.053	31H2K2
54	32	28D51	1.771	0.052	1.009	1.543	0.048	0.049	0.049	32H1K3
55	33	15E91	1.771	0.049	0.728	0.807	0.053	0.048	0.056	33H1K3
56	34	27E31	1.762	0.05	1.486	1.493	0.048	0.05	0.049	34H2K2
57	35	6H71	1.758	0.069	1.229	1.106	0.182	0.049	0.053	-
60	36	28H1	1.73	0.047	1.651	1.391	0.054	0.049	0.07	36H1K1
145	37	2G52	0.635	0.105	0.084	0.119	0.048	0.047	0.049	-
155	38	5C102	0.443	0.046	0.149	0.148	0.049	0.048	0.05	-
157	39	37G12	0.433	0.049	0.157	0.135	0.048	0.05	0.053	-
158	40	2B12	0.423	0.048	0.052	0.075	0.048	0.048	0.047	40H3K2
58	41	3F83	1.754	0.047	1.367	1.278	0.067	1.831	0.062	41H1K3
81	42	17G43	1.449	0.05	0.602	0.408	0.072	1.25	0.071	-
118	43	6B83	1.072	0.065	0.45	0.348	0.053	0.711	0.053	-
141	44	21E113	0.715	0.052	0.221	0.144	0.05	0.335	0.053	-
140	45	30G34	0.727	0.047	0.497	0.415	0.047	0.046	0.048	45H1K1
123	46	25B94	1.023	0.049	0.68	1.636	0.046	0.047	0.047	46H2K2
124	47	31A74	1.019	0.049	0.856	0.797	0.048	0.049	0.051	47H1K1, 47H2K1
126	48	37F14	0.95	0.048	0.903	0.686	0.048	0.051	0.051	48H2K1
1		44A3	2.387	0.062	2.243	2.363	0.453	0.048	0.053
2		44B6	2.322	0.055	2.091	2.028	0.476	0.058	0.06
3		44B3	2.292	0.057	2.217	2.332	1.157	0.059	0.077
4		44B7	2.288	0.051	2.031	2.144	0.896	0.051	0.058
8		5D2	2.207	0.051	1.955	1.803	0.49	0.049	0.052
9		44C6	2.202	0.051	1.956	1.961	0.35	0.05	0.055
10		44C4	2.199	0.052	1.881	1.875	0.253	0.05	0.056
12		5C6	2.169	0.568	1.912	1.768	0.566	0.049	0.049
13		44D2	2.117	0.065	1.929	1.966	1.472	0.061	0.07
17		44D5	2.093	0.25	2.09	2.432	1.409	0.348	0.283
18		44C5	2.09	0.055	1.637	1.46	0.215	0.048	0.058
20		44B4	2.083	0.05	1.952	1.913	1.48	0.048	0.053
21		10G11	2.073	0.276	1.816	1.779	0.691	0.22	0.415
22		44G7	2.06	0.063	2.079	2.067	0.843	0.051	0.055
24		44F9	2.048	0.052	1.765	1.844	1.547	0.049	0.051
26		44A4	2.039	0.057	2.203	2.18	2.06	0.053	0.052
27		44F6	2.03	0.052	1.849	1.772	1.551	0.049	0.055
36		44A1	1.942	0.081	1.97	2.306	0.459	0.051	0.054
38		31B7	1.926	0.051	1.872	1.588	0.387	0.059	0.072
39		44C8	1.925	0.049	2.083	2.207	1.998	0.05	0.055
41		44F8	1.906	0.05	1.809	1.85	1.433	0.05	0.052
51		44F10	1.798	0.05	1.593	1.304	0.372	0.05	0.051
59		31D10	1.739	0.048	1.146	0.911	0.048	0.048	0.048
61		12B6	1.728	0.048	1.253	1.184	0.048	0.049	0.049
62		34H4	1.719	0.048	1.445	1.374	0.048	0.054	0.049
63		18D5	1.664	0.049	1.387	1.313	0.051	0.048	0.053
64		44E9	1.661	0.05	1.945	1.986	0.197	0.055	0.063
65		3H8	1.658	0.046	1.25	1.074	0.047	0.047	0.049
66		44F4	1.645	0.053	1.854	1.727	1.031	1.401	1.023
67		27A6	1.621	0.064	1.413	1.204	0.05	0.049	0.048
68		22A8	1.602	0.057	0.922	0.652	0.064	0.051	0.06
69		39D5	1.571	0.048	1.135	1.028	0.048	0.049	0.049
70		3D1	1.55	0.047	1.103	1.03	0.048	0.05	0.049
71		11H6	1.535	0.048	0.94	0.841	0.047	0.047	0.048
72		6B6	1.529	0.048	1.676	1.647	0.102	0.049	0.052
73		31C2	1.528	0.047	0.961	0.645	0.049	0.049	0.051
74		44H8	1.518	0.051	0.833	0.746	0.094	0.05	0.053
75		44C7	1.508	0.056	1.922	1.98	2.093	0.059	0.057
76		28C4	1.507	0.051	1.023	0.841	0.053	0.048	0.052
77		44F3	1.481	0.085	1.664	1.423	1.298	0.361	0.055
78		44B9	1.469	0.053	1.445	1.706	0.97	0.051	0.056
79		44C11	1.466	0.052	1.585	1.476	0.775	0.054	0.055
80		1B11	1.458	0.047	0.837	0.66	0.05	0.048	0.054
82		25B11	1.448	0.05	0.912	0.622	0.048	0.049	0.049
83		15G10	1.438	0.049	0.981	0.835	0.049	0.05	0.05
84		21B9	1.434	0.048	1.429	1.253	1.254	0.049	0.06
85		13D4	1.428	0.051	0.815	0.672	0.061	0.051	0.057
86		39E5	1.415	0.047	0.549	1.29	0.048	0.048	0.05
87		44A11	1.41	0.059	1.768	1.379	1.005	0.051	0.054
88		44G10	1.407	0.05	1.175	1.175	0.056	0.048	0.049
89		35D10	1.395	0.048	1.419	0.996	0.05	0.05	0.047
90		37G3	1.395	0.048	0.715	0.489	0.056	0.048	0.05
91		32B2	1.393	0.046	1.448	1.389	0.046	0.049	0.047
92		19G9	1.373	0.05	1.046	0.91	0.049	0.049	0.049
93		30H4	1.356	0.047	1.14	0.883	0.048	0.048	0.05
94		1H3	1.347	0.048	0.763	0.67	0.05	0.049	0.048
95		25D10	1.342	0.051	0.904	0.705	0.049	0.052	0.051
96		29C11	1.331	0.049	1	1.04	0.049	0.048	0.049
97		37D10	1.326	0.047	1.389	0.986	0.05	0.054	0.049
98		28D7	1.322	0.058	0.937	0.874	0.048	0.048	0.05
99		2B11	1.322	0.048	0.675	0.587	0.047	0.047	0.054
100		44C1	1.31	0.052	2.059	2.01	0.053	0.05	0.049
101		24A10	1.304	0.05	0.654	0.544	0.048	0.048	0.048
102		13A8	1.302	0.049	0.652	0.493	0.05	0.051	0.055
103		28F11	1.3	0.047	1.21	0.989	0.05	0.047	0.055
104		11B3	1.292	0.048	0.782	0.778	0.05	0.047	0.051
105		33A5	1.268	0.049	0.764	0.419	0.05	0.051	0.05
106		20G5	1.245	0.049	0.631	0.59	0.047	0.049	0.053
107		35D5	1.241	0.047	1.073	0.873	0.07	0.061	0.05
108		22E9	1.233	0.052	0.758	0.917	0.048	0.047	0.047
109		44A2	1.163	0.055	1.709	1.642	1.69	0.054	0.133
110		44E4	1.153	0.078	2.08	2.087	1.758	0.101	0.134
111		3G1	1.146	0.047	0.681	0.484	0.134	0.048	0.053
112		10F10	1.141	0.049	0.771	0.646	0.049	0.077	0.05
113		11C1	1.141	0.047	0.512	0.48	0.049	0.048	0.048
114		32D1	1.109	0.047	0.954	0.675	0.051	0.047	0.05
115		24F4	1.106	0.047	0.687	0.522	0.048	0.049	0.048
116		2H6	1.097	0.048	0.671	0.547	0.048	0.05	0.049
117		22B6	1.096	0.051	0.433	0.427	0.048	0.05	0.057
119		27C9	1.069	0.048	0.88	0.861	0.047	0.048	0.049
120		25H5	1.067	0.051	0.65	0.528	0.051	0.049	0.049
121		40D5	1.054	0.062	0.352	0.315	0.049	0.049	0.075
122		42H10	1.041	0.046	0.516	0.358	0.052	0.051	0.05
125		8H4	1.012	0.047	0.313	1.106	0.048	0.048	0.051
127		44E2	0.929	0.061	1.819	1.79	1.53	0.05	0.066
128		29G9	0.91	0.047	0.347	0.238	0.05	0.047	0.048
129		44H1	0.899	0.049	1.518	1.438	1.054	0.047	0.051
130		12F1	0.877	0.049	0.372	0.339	0.046	0.049	0.052
131		44B10	0.861	0.054	0.571	0.338	0.056	0.05	0.049
132		38A11	0.861	0.048	0.479	0.313	0.047	0.051	0.047
133		9E6	0.858	0.771	1.027	0.683	1.033	0.663	1.155
134		18D8	0.854	0.05	0.215	0.238	0.048	0.049	0.048
135		44F7	0.846	0.051	0.597	0.418	0.272	0.05	0.06
136		21G2	0.837	0.054	0.259	0.158	0.047	0.051	0.053
137		4B4	0.823	0.05	0.334	0.288	0.047	0.048	0.048
138		44H6	0.759	0.054	1.533	1.493	0.398	0.058	0.061
139		44D6	0.751	0.053	1.351	1.407	0.784	1.1	0.432
142		30A10	0.712	0.047	0.37	0.303	0.048	0.048	0.048
143		28H8	0.666	0.048	0.34	0.212	0.048	0.048	0.055
144		44B8	0.655	0.052	1.553	1.258	0.376	0.048	0.058
146		25H10	0.629	0.048	0.244	0.197	0.046	0.049	0.047
147		34G11	0.607	0.047	0.223	0.146	0.051	0.049	0.069
148		35A7	0.595	0.046	0.202	0.168	0.049	0.047	0.047
149		44G8	0.576	0.05	1.236	0.836	0.89	0.54	0.068
150		44E6	0.568	0.05	0.392	0.271	0.061	0.048	0.054
151		44G9	0.523	0.049	1.757	2.075	1.494	0.049	0.051
152		44E5	0.507	0.053	2.122	2.101	0.446	0.05	0.052
153		28C5	0.464	0.049	0.276	0.233	0.048	0.05	0.057
154		30E6	0.444	0.046	0.628	1.296	0.401	0.05	0.05
156		44G3	0.437	0.061	0.177	0.968	0.077	0.055	0.054
159		44H7	0.415	0.054	1.48	1.608	0.713	0.051	0.053
160		25A6	0.414	0.051	0.168	0.166	0.05	0.048	0.05
161		10G5	0.391	0.051	0.17	0.143	0.049	0.13	0.053
162		44G6	0.381	0.055	1.474	1.161	0.753	0.05	0.053
163		44H9	0.37	0.054	0.187	0.134	0.051	0.214	0.05
164		4A11	0.355	0.047	0.101	0.093	0.046	0.049	0.048
165		39B1	0.335	0.047	0.116	0.113	0.056	0.051	0.049
166		31E4	0.325	0.047	0.098	0.079	0.048	0.048	0.047
167		29D6	0.296	0.047	0.15	0.11	0.049	0.047	0.047
168		44C3	0.25	0.054	1.48	1.107	0.973	0.067	0.059
169		5C8	0.242	0.046	0.096	0.094	0.048	0.049	0.048
170		27E4	0.233	0.051	0.133	0.129	0.051	0.048	0.049
171		44E7	0.173	0.063	1.279	1.295	1.279	0.049	0.064
172		25F2	0.165	0.051	0.092	0.067	0.051	0.049	0.048
173		27A8	0.153	0.051	0.083	0.069	0.046	0.047	0.05
174		44G1	0.149	0.215	1.189	1.03	0.352	0.09	0.145
175		44H5	0.147	0.056	1.647	1.599	0.915	0.049	0.058
176		2F6	0.143	0.047	0.696	0.52	0.812	0.065	0.194
177		32F5	0.135	0.048	0.06	0.061	0.049	0.048	0.049
178		44C2	0.124	0.05	0.787	1.261	0.162	0.05	0.053
179		44H10	0.12	0.05	0.083	0.067	0.049	0.048	0.048
180		44F5	0.104	0.064	1.678	1.331	1.269	0.076	0.136
181		44B2	0.097	0.062	0.749	1.304	0.491	0.049	0.055
182		44D7	0.081	0.056	0.766	0.361	0.334	0.051	0.052
183		44G11	0.069	0.083	0.823	0.407	0.277	0.104	0.122
184		44H2	0.061	0.048	1.194	1.427	0.42	0.047	0.05
185		44A8	0.06	0.055	1.718	1.507	1.216	0.077	0.079
186		44A7	0.06	0.095	0.494	0.232	0.164	0.053	0.053
187		44E3	0.059	0.05	0.425	0.772	0.05	0.049	0.05
188		44E10	0.059	0.059	0.898	0.479	0.237	0.053	0.055
189		44B11	0.056	0.054	1.695	1.373	1.533	0.057	0.073
190		44D1	0.054	0.05	1.109	0.918	1.09	0.05	0.051
191		44H4	0.054	0.052	0.237	0.157	0.113	0.048	0.051
192		44D3	0.053	0.05	1.757	1.654	1.686	0.051	0.056
193		44F11	0.052	0.051	2.096	2.075	0.544	0.052	0.058
194		44D10	0.052	0.051	1.615	1.533	0.258	0.05	0.052
195		44B1	0.052	0.049	1.422	1.307	1.055	0.073	0.115
196		44D4	0.052	0.052	1.09	0.799	0.967	0.05	0.056
197		44F1	0.052	0.051	0.874	0.773	0.545	0.051	0.063
198		44F2	0.052	0.052	0.941	0.615	0.398	0.047	0.055
199		44H3	0.052	0.049	0.196	0.121	0.092	0.048	0.113
200		14E7	0.052	0.052	0.047	0.048	0.047	0.052	0.048
201		44G4	0.051	0.052	1.726	1.754	0.976	0.05	0.052
202		44A6	0.051	0.053	1.227	1.012	0.373	0.056	0.065
203		44H11	0.051	0.05	1.136	0.735	0.489	0.049	0.051
204		44G5	0.05	0.053	1.877	1.748	0.775	0.049	0.056
205		39G9	0.05	0.051	0.048	0.047	0.046	0.048	0.048
206		44E8	0.049	0.057	1.777	1.731	0.979	0.069	0.085
207		44E11	0.049	0.051	1.683	1.397	1.547	0.049	0.056
208		44G2	0.049	0.072	1.195	0.87	0.121	0.049	0.05
209		44D9	0.049	0.049	0.116	0.081	0.059	0.05	0.052
210		44C9	0.049	0.05	0.091	0.064	0.065	0.049	0.082
211		44C10	0.048	0.05	0.272	0.813	0.049	0.048	0.049
212		44A10	0.048	0.049	0.13	0.093	0.047	0.05	0.049
213		44A5	0.048	0.049	0.158	0.084	0.072	0.049	0.051
214		39G11	0.048	0.063	0.047	0.052	0.048	0.049	0.058
215		44A9	0.047	0.05	1.48	1.115	0.269	0.053	0.051
	Ub - ubiquitin, "-" - clone not available.
Legend:	1 B cells that detect both p-S65-Ub protein and peptide.
	2 B cells that only detect p-S65-Ub protein but not peptide.
	3 B cells that detect both p-S65-Ub protein and peptide but additionally also recognize p-S65-PRKN peptide.
	4 B cells that weakly detect p-S65-Ub protein and peptide.
